# Supplementary material for: Pyridine nucleotide redox potential in coronary smooth muscle couples myocardial blood flow to cardiac metabolism
Source: Nat Commun. 2022 Apr 19;13:2051. doi: 10.1038/s41467-022-29745-z (PMC9018695; doi:10.1038/s41467-022-29745-z)
Supplement: Supplementary file 4 — Source Data [file 41467_2022_29745_MOESM4_ESM.xlsx]

## Sheet: Figure 1
Figure 1D
Perivascular		Coronary wall
Low cardiac work	High cardiac work	Low cardiac work	High cardiac work
1.6222	3.6114	1.6578	4.0384
2.0617	3.8629	1.9665	3.8664
1.8199	3.024	1.7058	2.7178
1.7386	4.2649	2.0083	3.498
2.5159	3.2417	2.1881	2.3809
2.6481	3.287	2.4014	2.5719
2.2157	3.4422	2.8094	2.7022
2.5505	3.2854	2.2492	3.5735
1.5529		1.4447
2.1052		2.5397
1.7357		1.8429
1.6131		1.991
2.398		2.7509
2.4721		2.9563
2.0337		2.425
1.9817		2.4331

## Sheet: Figure 2
Figure 2D
cardiac + arterial myocytes			arterial myocytes
1 Hz	2 Hz	3 Hz	1 Hz	2 Hz	3 Hz
1.182	1.4917	1.33479	1.0002	1.0006	1.00043
1.21732	1.38641	1.12777	1.01991	1.03647	1.04034
1.64736	2.97978	2.77879	0.996822	0.997611	0.996345
1.4316	2.26923	1.83066	0.99292	1.0005	1.00525
1.95017	3.2026	2.9078	0.99682	0.995746	0.999265
1.31994	2.49591	2.83182	1.01366	1.02121	1.0147
1.32115	1.99632	2.01663	1.02063	1.04083	1.04119
1.27671	1.6332	1.953	1.01794	1.05648	1.07005
1.57649	2.57289	1.71811	1.00189	1.006	1.00679
1.43617	2.07082	2.18879	1.00913	1.05241	1.05038
2.00965	2.34687	2.63738	1.08201	1.14415	1.15976
1.36561	2.7641	3.11509	0.995806	0.998085	0.997674
1.17767	1.94274	2.13309	1	1	1
0.951385	1.08184	1.00511	0.998581	0.999204	0.998268
1.63415	2.03027	1.82068	0.998379	1.13469	1.12608
0.895043	0.693299	0.614375	1.26301	1.35162	2.48949
0.965298	0.7593	1.03269	1.18918	1.40179	1.51449
1.03216	0.673898	0.591355	0.978889	0.519758	0.425528
1.18044	1.48331	1.60759	0.996141	0.994066	0.994998
1.13342	1.45113	1.64587	0.515494	0.119548	0.120647
1.1531	0.857042	1.01908	0.427249	0.573829	2.42137
1.12462	1.06151	1.4636	1.64081	2.24069	2.25327
1.87665	1.39219	0.988064	0.618157	0.496355	0.29781
1.0639	0.889037	0.992842	0.942495	0.926983	0.948494
2.01239	2.01863	2.64157	0.968881	1.08493	1.0813
1.42745	1.50566	1.12638	0.968551	1.19421	1.26969
1.17652	1.92123	1.68038	1.12886	1.14298	1.14396
0.975574	1.07891	0.770033	1.00028	0.999763	1.00074
0.864386	0.868525	0.711923	1.00091	1.00145	1.00151
0.847142	0.879279	1.04845	0.997164	1.00122	1.00168
1.0964	1.03502	1.41352	1.86198	1.65627	1.84859
0.895107	1.03763	1.43733	1.45952	1.2075	1.2755
1.29298	1.7011	2.2485	1.76141	1.66165	1.39241
1.10674	1.17659	1.61248	1.25486	1.47936	1.78045
1.04561	0.813712	0.85113	1.93595	1.89525	2.03241
1.33303	1.61606	1.93471	2.01222	2.08049	2.28413
1.22239	1.32026	1.56707	1.77118	1.16342	1.16939
1.22293	1.05929	1.10499	1.77954	1.66633	1.77897
1.10363	1.24071	1.51827	1.88157	1.4898	1.72228
0.919996	1.10732	1.1819	1.09569	1.25302	1.50302
1.00728	0.878909	1.38356	1.13866	0.704407	0.882479
1.34927	1.57974	1.97106	0.914831	0.462712	0.85339
1.3485	1.44051	1.90095	0.939297	0.623403	0.561901
1.23097	1.30579	1.78564	0.831145	0.484382	0.582617
1.16995	0.912358	1.3127	0.96729	0.639252	1.18754
0.955593	0.802374	0.855279	0.83877	0.61261	0.772898
1.01097	0.832205	0.702466	0.976652	0.803775	0.68455
1.04906	0.87489	0.660387	0.894845	0.731308	0.884944
0.951801	0.901599	0.977834	0.997901	0.70759	1.03498
1.27096	1.57058	2.03961	0.948938	0.669679	1.01988
			1.03525	0.886459	0.671217
			1.4834	1.44929	1.45363

## Sheet: Figure 3
Figure 3B, i.
	Current density - WT, oxidized						Current density - WT, reduced
Voltage (mV)	cell 1	cell 2	cell 3	cell 4	cell 5	cell 6	cell 1	cell 2	cell 3	cell 4	cell 5
-70	0.0166855	0.312032	0.191573	0.136491	0.13789	0	0.282415	0.154498	0.198303	0.782289	0.124551
-60	0.159311	0.345749	0.206898	0.20254	0.148437	0.0819504	0.330129	0.271222	0.192906	0.325829	0.211837
-50	0.236481	0.245326	0.257381	0.245557	0.143861	0.0767076	0.440872	0.727973	0.241018	0.368033	0.272484
-40	0.226191	0.445544	0.272706	0.265542	0.139285	0.106342	0.650572	1.59227	0.324801	0.425887	0.375685
-30	0.376126	1.03369	0.200135	0.561913	0.119586	0.0836609	3.12282	3.43768	0.89016	0.906291	0.649104
-20	0.964245	2.69078	0.883471	1.29589	0.251115	0.235366	3.50501	5.48661	2.27598	2.7952	2.08396
-10	2.02288	4.56717	1.95355	3.06632	1.04804	0.631211	6.23576	7.79194	3.28724	5.49791	4.39109
0	3.57483	7.42633	4.00807	4.72159	2.64647	1.51534	11.1426	10.1556	5.72539	8.74837	7.57462
10	5.76996	10.907	5.60553	7.32117	5.40935	2.90518	16.3038	13.1367	8.41325	13.0004	11.9187
20	8.49125	14.349	9.27734	9.34495	9.72986	5.86451	23.9106	17.9272	10.9227	17.9255	16.6226
30	11.7924	19.5495	12.3515	13.718	14.3528	9.05053	32.8316	28.6198	14.9483	22.9287	21.4675
40	16.4457	24.3332	17.5702	16.0873	20.7754	12.5156	46.0219	39.3882	19.0274	30.0604	29.145
50	19.3633	29.0608	24.1954	21.7732	27.7121	21.404	57.0895	60.5803	28.1719	37.0199	37.8241
Figure 3B, ii.
	Current density - WT, +psora-4, oxidized					Current density - WT, +psora-4, reduced
Voltage (mV)	cell 1	cell 2	cell 3	cell 4	cell 5	cell 1	cell 2	cell 3	cell 4	cell 5
-70	0.294033	0.560843	0.0533221	0.391546	0.211718	0.262179	0.189073	0.231869	0.391251	0.453851
-60	0.123804	0.32877	0.105976	0.460643	0.241963	0.235961	0.205659	0.285378	0.281701	0.375601
-50	0.278558	0.270752	0.211368	0.506707	0.257086	0.288396	0.205291	0.214033	0.203451	0.14085
-40	0.34046	0.251412	0.140968	0.575803	0.257086	0.262179	0.221877	0.303214	0.203451	0.234751
-30	2.30584	0.618861	0.211201	0.460643	0.287331	0.524357	0.323234	0.463739	0.532101	0.469501
-20	0.603542	1.50847	0.263856	0.898253	0.483926	1.10115	0.933218	0.749116	1.17375	1.1894
-10	1.05233	2.39809	0.632937	1.9347	0.801502	2.41204	1.83142	1.30204	2.26926	2.44141
0	1.81063	4.4674	1.58213	3.50088	1.92058	3.53941	3.25521	1.97981	3.56821	4.00641
10	2.90938	5.66645	2.60165	4.53733	3.34211	6.05632	5.50975	2.92512	6.47912	7.54332
20	4.08552	8.12255	4.04306	6.3108	5.62564	10.2512	7.66257	3.94178	8.82662	8.74837
30	5.63306	11.6423	6.24038	9.00556	8.45358	14.3149	10.4427	5.44001	12.1601	12.0192
40	8.26389	16.0517	8.91235	11.6312	12.0679	17.8281	14.5283	7.00959	15.5092	15.2118
50	10.3531	16.6512	12.7094	13.7502	16.0149	22.4687	17.1728	8.65051	21.3467	19.14
Figure 3B, iii.
	psora-4-sensitive current density - WT, oxidized					psora-4-sensitive current density - WT, reduced
Voltage (mV)	cell 1	cell 2	cell 3	cell 4	cell 5	cell 1	cell 2	cell 3	cell 4	cell 5
-70	0.232132	1.50847	2.56657	0.852189	0.544417	4.98139	1.33938	0.499411	1.43007	0.422551
-60	0.526165	0.831594	1.21297	0.575803	0.574662	1.04871	1.25461	0.481575	1.11115	0.313001
-50	0.355935	0.676879	1.51182	2.04986	0.559539	0.917625	1.71238	0.499411	0.313001	0.344301
-40	0.448788	2.70752	2.90058	0.299418	0.680521	0.865189	1.71238	0.73128	1.58065	0.1878
-30	1.48564	1.52781	3.49827	2.16502	0.438558	2.51691	2.98394	1.19502	2.01365	0.657302
-20	0.71187	3.77118	1.38876	0.783093	0.272208	2.59557	4.52677	1.96197	1.878	1.4711
-10	1.53207	4.68014	2.97089	2.46444	0.998097	5.03383	6.08656	3.28184	3.14566	3.14566
0	2.73915	5.53107	3.18184	2.94811	1.07371	8.65189	7.73112	5.3865	5.18016	6.21307
10	3.54388	12.1838	4.13112	4.65249	2.96405	12.4797	8.17193	7.61602	6.88602	9.31177
20	5.60211	13.6343	6.69769	5.55074	5.56515	18.4311	13.0039	10.3449	12.0505	14.0224
30	8.51149	15.0074	14.8193	8.84434	8.63505	25.1954	19.7686	13.3414	15.3214	16.3543
40	11.1578	14.872	19.2493	11.6543	12.1435	34.3716	29.9242	18.1215	17.0116	22.4735
50	16.7909	23.478	17.2101	16.6062	16.892	47.9524	51.2526	26.5223	24.0228	31.5818
Figure 3C, i.
	I/Imax - WT, oxidized						I/Imax - WT, reduced
Voltage (mV)	cell 1	cell 2	cell 3	cell 4	cell 5	cell 6	cell 1	cell 2	cell 3	cell 4	cell 5
-70	0.052786	0.101332	0.205882	0.190472	0.151515	0	0.246274	0.186233	0.159668	0.0259585	0.116329
-60	0.289487	0.0675509	0.235294	0.165174	0	0.0175439	0.291744	0.229224	0.145425	0.0351732	0.0895578
-50	0.17719	0.0921647	0.205882	0.0892807	0.030303	0.0350877	0.212723	0.292387	0.173911	0.129632	0.148967
-40	0.183437	0.183211	0.235294	0.165174	0.0606061	0.105263	0.452604	0.387307	0.159668	0.0419202	0.174085
-30	0.318121	0.314942	0	0.316961	0.151515	0.210526	0.431856	0.537005	0.344826	0.143126	0.236055
-20	0.510063	0.500031	0.426471	0.468747	0.0909091	0.263158	0.630241	0.711821	0.529984	0.493972	0.486169
-10	0.648776	0.553901	0.573529	0.620534	0.30303	0.403509	0.713234	0.75393	0.615441	0.63566	0.579869
0	0.640714	0.740482	0.676471	0.797618	0.272727	0.508772	0.798872	0.755971	0.743627	0.763854	0.464574
10	0.738702	0.725183	0.691176	0.747022	0.515152	0.596491	0.841692	0.796921	0.843328	0.946024	0.759058
20	0.804027	0.795631	0.779412	0.747022	0.848485	0.666667	0.809297	0.868745	0.971514	0.925783	0.78583
30	0.979435	0.96322	0.926471	0.949404	0.666667	0.842105	0.961062	0.885773	0.914542	1.01349	0.772444
40	1.02238	1.00036	0.955882	1	0.848485	0.912281	0.94685	0.945185	0.985757	1.02024	0.919686
50	1	1	1	1	1	1	1	1	1	1	1
Figure 3C, ii.
	I/Imax - WT, oxidized					I/Imax - WT, reduced
Voltage (mV)	cell 1	cell 2	cell 3	cell 4	cell 5	cell 1	cell 2	cell 3	cell 4	cell 5
-100	1	1	1	1	1	1	1	1	1	1
-90	1.01153	0.923461	0.959045	0.983151	0.995098	0.878991	0.985819	0.940726	1.02013	1.04223
-80	0.876457	0.913023	0.998552	0.939919	0.950434	0.936221	0.758023	0.934404	1.00805	1.04223
-70	0.913301	0.908848	0.947592	0.896884	0.954791	0.869052	0.827116	0.932033	0.891311	0.964886
-60	0.935635	0.937377	0.964339	0.851742	0.950434	0.819977	0.719101	0.770018	0.970032	0.985332
-50	0.833892	0.851096	0.875224	0.752649	0.941174	0.609222	0.62406	0.781082	0.741473	0.772429
-40	0.751029	0.84553	0.733445	0.59204	0.887251	0.499056	0.41678	0.392247	0.58895	0.558192
-30	0.601066	0.572075	0.541372	0.455971	0.793021	0.435317	0.397169	0.281602	0.433744	0.399959
-20	0.580984	0.686188	0.500358	0.418843	0.508152	0.39573	0.375143	0.298989	0.413169	0.306175
-10	0.598865	0.487186	0.53734	0.374584	0.172628	0.430473	0.333205	0.236554	0.43285	0.359067
0	0.510748	0.573467	0.448759	0.503857	0.125241	0.423422	0.372428	0.264215	0.463712	0.317731
10	0.507587	0.347327	0.481003	0.468835	0.120884	0.494934	0.458116	0.231812	0.45745	0.293729
20	0.51144	0.525455	0.552953	0.316685	0.103998	0.402941	0.397169	0.343247	0.418537	0.232392
30	0.572844	0.418996	0.554764	0.400186	0.135045	0.443883	0.367902	0.274488	0.44269	0.393292
40	0.566024	0.49484	0.554764	0.434358	0.176986	0.44982	0.297602	0.338506	0.378282	0.332399
50	0.532086	0.430129	0.359819	0.568146	0.142126	0.313095	0.274973	0.458632	0.454766	0.402181
Figure 3D, ii.
	Current density - Kvβ2-/-, oxidized								Current density - Kvβ2-/-, reduced
Voltage (mV)	cell 1	cell 2	cell 3	cell 4	cell 5	cell 6	cell 7	cell 8	cell 1	cell 2	cell 3	cell 4	cell 5	cell 6	cell 7	cell 8	cell 9
-70	0.605423	0.387638	0.261879	0.139687	0.0712692	7.15275	0.108505	0.322762	0.157131	0.179322	0.522284	0.171687	0.239803	0.167916	0.269388	0.174087	2.78448
-60	0.854409	0.21758	0.243037	0.153003	0.239987	1.47728	0.215052	0.139568	0.164364	0.106004	0.485532	0.320814	0.291025	0.24369	0.375954	0.156265	0.636107
-50	1.75685	0.241056	0.383113	0.173048	0.352273	0.385211	0.557741	0.194509	0.462628	0.161098	0.30082	0.189144	0.237964	0.247321	0.2489	0.207397	0.229343
-40	1.57635	0.17476	0.398803	0.168358	0.772986	0.899844	0.401268	0.176726	0.786472	0.151602	0.232316	0.17802	0.287243	0.276685	0.22951	0.105675	0.663507
-30	3.52512	0.21139	0.814304	0.388061	3.33029	2.62788	1.06652	0.360161	1.51634	0.310746	0.564471	0.186271	0.739759	0.698192	0.547475	0.215527	0.496132
-20	6.42014	0.903537	2.3821	1.17577	4.33611	5.43111	2.20731	1.39939	2.66965	0.833461	1.35851	0.751988	1.94095	2.21937	1.23408	0.624169	1.17208
-10	11.1432	2.06306	4.22246	2.42878	7.31607	9.30544	4.2624	3.36371	5.96045	2.14869	2.77922	2.4364	4.32805	4.82848	2.28265	1.64585	2.40993
0	16.7201	4.18818	6.49729	4.31691	10.5531	13.4468	6.64206	5.44498	8.90137	3.79481	4.54302	6.57112	7.71646	8.03292	4.53945	3.88275	4.24281
10	23.1918	6.70427	9.85856	6.44781	14.7476	18.8312	9.01684	9.21951	16.3199	6.86932	7.55628	11.3492	13.2147	11.5966	7.70505	6.93473	7.16175
20	31.3476	10.1043	14.4274	9.18441	19.3936	26.4705	12.1791	13.3595	30.6524	12.6415	10.2027	17.2417	19.3728	17.2353	11.1278	10.9722	10.7335
30	40.8494	12.5494	22.0149	13.3652	25.5095	34.3938	16.4147	18.6689	53.6942	22.6686	16.3187	25.571	29.207	22.1793	14.6233	16.0854	21.293
40	53.3534	17.0052	37.8624	18.9599	34.2453	44.4746	20.7941	23.3218	78.9458	41.7632	28.4923	37.6612	44.9362	30.5925	24.2339	22.6751	38.0054
50	66.2453	22.2371	60.0588	28.9629	46.5332	60.2088	26.1877	30.8965	106.086	72.0955	47.5142	42.7968	64.048	40.8006	38.1603	34.4767	63.7346
Figure 3E, i.
	I/Imax - Kvβ2-/-, oxidized							I/Imax - Kvβ2-/-, reduced
Voltage (mV)	cell 1	cell 2	cell 3	cell 4	cell 5	cell 6	cell 7	cell 1	cell 2	cell 3	cell 4	cell 5	cell 6	cell 7
-70	0.040944	0.0702155	0.0549732	0	0.0374037	0.094783	0.213696	0.444444	0.516813	0.149425	0.0397885	0.0741046	0.110199	0.144172
-60	0.0354328	0.0464435	-0.0051573	0.112289	0.0532042	0.0605557	0.121479	0.290598	0.37735	0.0778508	0.0180795	0.13422	0.0845237	0.0746224
-50	0.154888	0.0695071	0.139759	0.173398	0.0572073	0.2629	0.0757124	0.282051	0.365008	0	0.0206287	0.0674765	0.0936259	0
-40	0.129122	0	0.116326	0.0945807	0.145427	0.270788	0.0399699	0.350427	0.435413	0.0739502	-0.0235379	0.090281	0.141999	0.00306369
-30	0.368955	0.0370636	0.294852	0.283741	0.318471	0.455217	0.114	0.333333	0.44467	0.119799	0.0323078	0.209483	0.19269	0.123552
-20	0.415374	0.262042	0.389108	0.493626	0.450756	0.667824	0.256231	0.410256	0.484696	0.208614	0.0414371	0.308412	0.4414	0.0933051
-10	0.692184	0.294561	0.58678	0.637443	0.599978	0.754314	0.541595	0.470085	0.547583	0.24075	0.292939	0.467289	0.617497	0.224536
0	0.649747	0.166811	0.587678	0.797022	0.65499	0.719433	0.676347	0.521368	0.669488	0.266352	0.513604	0.470633	0.687069	0.491258
10	0.743057	0.679248	0.69732	0.891604	0.775706	0.738158	0.878558	0.837607	0.793609	0.136514	0.631873	0.650755	0.780012	0.576557
20	0.91566	0.846526	0.674244	0.980345	0.801771	0.945327	0.898443	0.760684	0.790524	0.31232	0.770947	0.704883	0.923632	0.630421
30	0.926822	0.711255	0.631674	0.948818	0.958119	0.830007	0.881844	0.760684	0.812992	0.517905	0.972449	0.924793	0.89116	0.824454
40	0.977177	1.06303	0.99033	0.991146	0.995315	0.982619	0.945113	1.11111	1.01321	1.04804	0.982482	0.96539	1.00381	0.865703
50	1	1	1	1	1	1	1	1	1	1	1	1	1	1
Figure 3E, ii.
	I/Imax - WT, oxidized					I/Imax - Kvβ2-/-, reduced
Voltage (mV)	cell 1	cell 2	cell 3	cell 4	cell 5	cell 1	cell 2	cell 3	cell 4	cell 5
-100	1	1	1	1	1	1	1	1	1	1
-90	0.998567	0.968666	0.932103	1.06886	1.06373	0.950857	0.93402	1.1212	0.969426	1.0674
-80	0.925962	0.923112	0.961847	1.0539	1.11666	0.987913	0.896224	1.02663	0.940433	1.06209
-70	0.938381	0.821178	0.885324	1.03088	0.951954	0.953431	0.932638	0.968967	0.950614	0.881821
-60	0.858913	0.79804	0.772577	0.87714	1.06766	0.945448	0.864584	0.943757	0.95233	0.874871
-50	0.655073	0.684083	0.641925	0.738124	1.01565	0.924532	0.86272	0.926839	0.906299	0.863149
-40	0.470953	0.523109	0.571908	0.595981	0.902489	0.867604	0.704762	0.857341	0.908811	0.772787
-30	0.415467	0.543882	0.638325	0.478262	0.613957	0.743776	0.433918	0.724669	0.953058	0.597156
-20	0.398774	0.502	0.686298	0.53928	0.464494	0.450719	0.512871	0.496441	0.911794	0.664719
-10	0.495001	0.660809	0.678066	0.519922	0.344535	0.488073	0.380009	0.434917	0.860221	0.610808
0	0.41935	0.539919	0.635793	0.493308	0.278954	0.342596	0.350338	0.528685	0.805542	0.684335
10	0.381991	0.571047	0.590448	0.375505	0.297237	0.374377	0.388427	0.576898	0.74887	0.529757
20	0.435062	0.572684	0.607332	0.578319	0.426906	0.358028	0.364954	0.4637	0.623027	0.59183
30	0.465548	0.630255	0.687396	0.533556	0.328714	0.33623	0.399169	0.53365	0.494722	0.563764
40	0.536497	0.481349	0.664787	0.608208	0.445944	0.428684	0.425532	0.514865	0.364619	0.511085
50	0.481486	0.562239	0.717647	0.546042	0.351494	0.308375	0.306302	0.479545	0.312844	0.54616

## Sheet: Figure 4
Figure 4A
Voltage (mV)	cell 1	cell 2	cell 3	cell 4	cell 5	cell 6
-80	5.5004	3.42244	ND	6.64551	6.71387	6.03445
-60	4.2946	3.41255	ND	4.2008	3.75176	ND
-40	3.00381	2.7463	3.83012	3.55626	2.44141	ND
-20	2.135	2.10439	2.25734	2.40056	1.83105	1.2
0	0	0	0	0	0	0
20	-2.33521	-1.486	-2.03684	-2.00273	-1.83105	-1.83105
40	-2.99206	-2.82618	-3.31169	-2.66187	-3.25521	-2.71166
60	-4.39124	-3.95284	-2.72343	-4.24019	-5.5	-5.12545
80	-5.6127	-5.56963	-4.19999	ND	ND	-5.47291
*ND: no events detected at this voltage step.
Figure 4B
Voltage (mV)	cell 1	cell 2	cell 3	cell 4
-80	3.9495	5.98225	5.6089	5.62775
-60	3.12525	4.65125	4.717	4.81025
-40	2.31525	3.682	4.1195	2.539
-20	1.4685	1.9515	2.898	1.244
0	0	0	0	0
20	2.13425	1.9033	2.04563	1.60133
40	2.7345	2.59025	3.671	2.677
60	4.62675	3.516	3.71825	3.1105
80	5.49775	4.99125	5.76075	4.11575
Figure 4D
	ct, control	(+) psora4
cell 1	0.00768523	0
cell 2	0.00398371	0.000384094
cell 3	0.0122341	0.000173231
cell 4	0.0444989	0
cell 5	0.00109905	1.29713e-05
cell 6	0.0980274	0.0109866
Figure 4F
	ct	1 mM NADH		ct	1 mM NAD+
cell 1	0.00091	0.00202295	cell 1	6.05e-05	1.73e-05
cell 2	0.000105	0.000168	cell 2	0.000158	3.77e-05
cell 3	0.000206	0.00423079	cell 3	6.42e-05	8.16e-05
cell 4	0.000761	0.00708611	cell 4	0.00032	0.000119
cell 5	0.00315912	0.0200093	cell 5	0.000464	0.000548
cell 6	0.000866	0.0118802	cell 6	0.000306	0.000265
cell 7	0.000342	0.000526	cell 7	0.0003	0.000396
cell 8	0.00186	0.00254	cell 8	0.00031	2.86e-05
cell 9	5.53e-05	0.000276	cell 9	9.96e-05	6.55e-05
cell 10	7.56e-05	9.14e-05	cell 10	0.00154	0.00294
cell 11	0.00291	0.196	cell 11	0.00404	0.00352
cell 12	0.000111	0.000294	cell 12	0.00039	0.000165
cell 13	0.000652	0.000977	cell 13	0.000262	0.000195
cell 14	1.06e-05	8.77e-05	cell 14	1.87e-05	0.000282
cell 15	5.51e-05	4.96e-05	cell 15	0.000485	0.000305
cell 16	0.000308	0.000332
cell 17	0.000252	0
cell 18	0.000146	8.36e-05
cell 19	0.000147	0
cell 20	0.000751	0.000532
cell 21	2.04e-05	3.77e-05
cell 22	0.000345	0.000537
cell 23	0.000746	0.00369784
cell 24	0.0086	0.000762
cell 25	0.00154	0.00087
cell 26	0.000161	0.00088
cell 27	0.000488	0.00454686
Figure 4I
wild-type		Kvβ1.1-/-		Kvβ2-/-
cell 1	2.22302	cell 1	4.73105	cell 1	0
cell 2	1.6	cell 2	4.7787	cell 2	0.0600612
cell 3	9.31158	cell 3	0.200231	cell 3	0.087486
cell 4	6.36047	cell 4	2.91837	cell 4	0.168844
cell 5	13.7236	cell 5	5.63291	cell 5	0.178167
cell 6	1.53801	cell 6	3.51528	cell 6	0.374098
cell 7	1.36559	cell 7	9.9867	cell 7	0.415205
cell 8	0.543264	cell 8	5.33135	cell 8	0.627
cell 9	4.99096	cell 9	3.8742	cell 9	0.654152
cell 10	1.20899	cell 10	0.952005	cell 10	0.83423
cell 11	2.64865	cell 11	6.35564	cell 11	0.923571
cell 12	1.49847	cell 12	2.04291	cell 12	1.04135
cell 13	8.27358	cell 13	2.28107	cell 13	1.10075
cell 14	0.900181	cell 14	0.848582	cell 14	1.54005
cell 15	1.07792	cell 15	0.868742	cell 15	1.80225
cell 16	0	cell 16	2.19087	cell 16	1.84861
cell 17	0.572603	cell 17	0.213959	cell 17	2.39968
cell 18	0	cell 18	0.965711	cell 18	2.54319
cell 19	0.708389	cell 19	2.17465	cell 19	2.75445
cell 20	1.84804	cell 20	2.3088
cell 21	1.55652	cell 21	7.90089
cell 22	4.95689	cell 22	6.11464
cell 23	0.0886046	cell 23	0.544299
cell 24	0.564935
cell 25	5.46584
cell 26	9.31734

## Sheet: Figure 5
Figure 5C
	ct, control	NADH
cell 1	0.00495	0.000147
cell 2	0.0013	0.000705
cell 3	0.00355471	0.0082067
cell 4	0.000118	0.00236024
cell 5	0.00033	3.93e-05
cell 6	0.000158	4.45e-05
cell 7	0.00175	0.00113
Figure 5 D, i.
wild type	L-lactate (mM)
	0	5	10	15	20
Vessel 1	0	9.69697	17.5758	23.6364	32.1212
Vessel 2	0	7.14286	17.1429	10	26.4286
Vessel 3	0	10.303	27.2727	28.4848	31.5152
Vessel 4	0	8.86076	5.06329	15.1899	11.3924
Vessel 5	0	0.909091	2.72727	3.63636	7.27273
Kvβ2-Y90F	L-lactate (mM)
	0	5	10	15	20
Vessel 1	0	3.07692	4.61538	-4.61538	-1.53846
Vessel 2	0	0	0	3.48837	3.48837
Vessel 3	0	5	5	3	4
Vessel 4	0	1.33333	5.33333	2.66667	4
Vessel 5	0	-1.77515	-8.87574	-9.46746	-14.7929
Vessel 6	0	2.46914	-1.23457	2.46914	-12.3457
Figure 5 E, i.
wild type	H2O2 (μM)
	0	0.1	1	10
Vessel 1	0	5.68182	4.54545	11.3636
Vessel 2	0	13.0952	17.8571	13.0952
Vessel 3	0	3.37079	4.49438	13.4831
Vessel 4	0	17.7083	15.625	20.8333
Kvβ2-Y90F	H2O2 (μM)
	0	5	10	15
Vessel 1	0	-1.5625	-4.6875	-3.125
Vessel 2	0	0.549451	-0.54945	-0.54945
Vessel 3	0	-3.52941	0	0
Vessel 4	0	-1.21951	1.21951	1.21951
Figure 5 F
WT	MAP (mmHg)
Norepinephrine	Mouse 1	Mouse 2	Mouse 3	Mouse 4	Mouse 5	Mouse 6	Mouse 7	Mouse 8	Mouse 9	Mouse 10	Mouse 11	Mouse 12	Mouse 13	Mouse 14	Mouse 15
0	39.1146	61.2448	30.0079	46.2623	60.862	58.3459	60.9503	63.4323	73.9188	44.0004	62.1848	53.7706	38.8574	66.7247	61.4346
0.5	67.1641	85.6655	68.0458	63.59	94.0943	88.4606	96.2572	78.7997	94.6469	63.1676	82.5459	84.9826	58.6274	78.6739	81.9993
1	70.1642	93.6202	73.9084	67.1949	96.6266	88.2365	81.2211	81.1153	91.7584	70.3585	88.8697	85.7202	62.1256	84.0145	85.1297
2.5	70.3683	101.705	79.3247	75.1646	104.644	100.935	106.835	80.4513	87.0416	68.8693	89.2775	94.8077	57.8893	92.7688	87.8039
5	90	97.8869	105	98	113.036	96.647	108.3	85.7337	76.7218	67.6634	93.6641	91.7285	61.3649	97.0826	88.4738
Kvβ2-Y90F	MAP (mmHg)
Norepinephrine	Mouse 1	Mouse 2	Mouse 3	Mouse 4	Mouse 5	Mouse 6	Mouse 7	Mouse 8	Mouse 9
0	59.5833	94.2433	50.0402	79.5635	68.3674	60.6169	49.9749	59.9619	60.5521
0.5	85.4667	100.03	75.8499	88.8215	86.3566	81.2016	86.0981	93.2991	85.6072
1	87.7033	102.183	63.039	90.3422	89.077	85.1862	89.9826	96.672	91.227
2.5	93.1933	94	72.4088	74	94.7414	92.2994	92.2396	95.3698	95.4152
5	94.2467	86	80.5596	77	97.4672	95.8912	89.9235	81	90.4538
WT	HR (bpm)
Norepinephrine	Mouse 1	Mouse 2	Mouse 3	Mouse 4	Mouse 5	Mouse 6	Mouse 7	Mouse 8	Mouse 9	Mouse 10	Mouse 11	Mouse 12
0	425.288	396.414	421.035	395.115	457.097	454.32	432.281	478.933	465.676	474.255	424.109	514.413
0.5	450.074	493.542	448.16	441.938	444.12	488.126	428.717	438.968	483.045	438.333	444.633	461.712
1	483.773	536.838	470.293	456.184	452.114	472.903	415.653	429.839	495.173	435.166	444.676	450.998
2.5	496.017	520.306	482.279	472.794	454.149	468.77	415.817	436.102	519.84	443.436	443.319	448.845
5	512.086	540.407	482.904	497.223	459.552	460.23	407.99	439.325	526.915	441.342	439.283	435.019
Kvβ2-Y90F	HR (bpm)
Norepinephrine	Mouse 1	Mouse 2	Mouse 3	Mouse 4	Mouse 5	Mouse 6	Mouse 7	Mouse 8	Mouse 9
0	476.906	477.425	484.569	462.632	379.478	425.428	350.292	347.213	424.956
0.5	517.012	476.879	521.21	487.153	440.03	416.672	420.195	422.133	480.298
1	525.016	476.497	564.837	491.494	474.916	415.77	448.176	435.293	479.476
2.5	550.475	477.752	597.292	523.255	462.781	462.372	477.46	448.788	466.808
5	577.773	490.313	620.865	512.499	475.621	478.748	490.568	443.359	462.725
Figure 5G
	NE (μg/kg/min)
Cardiac work (mmHg x bpm)	0	0.5	1	2.5	5
WT	20027.4	37063.9	49718.7	51142.2	58173.4
	33259.1	40458.4	46716.4	52680.3	57886.9
	23135.2	30083.8	36031.1	40903.4	40586.6
	19438.5	35461.6	38575.1	40989.1	50515
	41119.7	62415	74602.7	73936.7	81719
	21429.3	31397.3	43560	49842.3	62008
	22850.7	29725	39411	44000	48374.7
	40135.3	45113.3	49714.7	59986.7	62626.7
	31383.8	42162.7	51822.1	56941.4	63682.1
	8285.92	11742.7	12212.2	10158.6	10616.6
	4142.96	5871.34	6106.12	5079.32	5308.31
Kvβ2Y90F	23936.4	36523.3	38331.6	41891.3	44093.3
	40321.1	43345.2	45647.3	46857.2	51341.2
	35012.9	39160.1	40580	43082.3	42828.5
	23319.1	32558.8	45837.5	49624	58301.5
	39746.3	47486.4	47333.2	49627.9	50007.8
	31571.9	45492.6	47505.4	48439.8	51117.7
	32445.5	47187.5	47400.5	51926.5	56214.3
	30152.2			52264.2	52287.5
	NE (μg/kg/min)
MBF (ml/min/g)	0	0.5	1	2.5	5
WT	11.3458	30.7246	34.8374	44.8475	53.3333
	25.176	33.9019	38.3257	39.5357	47.8912
	14.4782	23.0675	35.9445	42.0659	55.0592
	24	27.3787	37.7984	48	41.0435
	22	28.7043	49.5884	46.2406	52.2379
	12	32.64	50.3867	36.313	59.1781
	8	23.6191	31.1079	36	50.3106
	18.2803	25.5738	42	41.0435	57.3
	18.2256	31.2857	29.8346	44	46.4681
	22.0408	21.5955	37.3551	45	59.5044
	16.0699	29.0909	29.5314	31.9556	53.6508
	18.3846	33.2578	45	34.8052	43.5396
	24.314	27.3359	30	43.7452	50.1175
	13.0689	21.6327	29.5714	38.5185	52.3
	21.0675	15.2113	39.82	53	53.9524
	14.4837	33.4809	47.2	30.1328	45.5011
	14.1299		41	42	43.5714
	11.287		38	32.2275	54.0102
	11.5798		22.3438	32.9107	59
	14.2486		21.3016	45
	20.3287		28.4258
			32.256
			29.1295
Kvβ2Y90F	15	19.5	24.5	26.5	22
	16	22.1	23.1	26.3	23
	10.5	27.5	27.5	28.2	21.3
	12	18.3	21	25.4	21.5
	14	21.5	19.5	23.1	21.5
	12.3	18.3	22	26.5	20
	10.9	20.1	20.2	25.1	20.1
	14	22	26.1	30.2	22.3
	16	18.5	20	22.1	19.1
	11.378	14.1895	23.0769	27.8746	25.3061
	13.3592	21.6667	27.4381	23.5514	20.6869
	11.9658	22.8571	20.6183	20.9184	19.8095

## Sheet: Figure S1
Figure S1D
lac/pyr	normalized green:red
1000	1.90339
500	1.88712
160	1.8428
50	1.67254
20	1.31893
6	1.08719
0.1	1.07182
Figure S1E
normalized green:red	NADH/NAD+
1.90339	0.0107602
1.88712	0.0104786
1.8428	0.00975865
1.67254	0.00746338
1.31893	0.00390434
1.08719	0.00163909
1.07182	0.00145326

## Sheet: Figure S2
Figure S2
	5% O2	1% O2
cell 1	0.00133816	0.00783785
cell 2	0.00199581	0.00349179
cell 3	0.00172312	0.00581826
cell 4	0.0041916	0.00550062
cell 5	0.00395249	0.00878304
cell 6	0.00227396	0.00884489
cell 7	0.0127042	0.0325649
cell 8	0.00535561	0.0069693
cell 9	0.00152794	0.00561715
cell 10	0.0167653	0.0127495
cell 11	0.00580768	0.018916
cell 12	0.00244897	0.0083465
cell 13	0.00527673	0.0490767
cell 14	0.00421082	0.0149865
cell 15	0.00397485	0.0441882
cell 16	0.00595825	0.00738726
cell 17	0.00491719	0.00491905
cell 18	0.00241698	0.00273499
cell 19	0.00676305	0.0115982
cell 20	0.00320242	0.00691701
cell 21	0.00404865	0.0240254
cell 22	0.00285345	0.00658561
cell 23	0.00460645	0.00463345
cell 24	0.00371877	0.0334271
cell 25	0.00444468	0.00536102
cell 26	0.0110752	0.0175155
cell 27	0.0110154	0.0198402
cell 28	0.0118888	0.0307602
cell 29	0.0103624	0.0222154
cell 30	0.00393793	0.0093706
cell 31	0.0117202	0.0130415
cell 32	0.00826325	0.0126422
cell 33	0.00451724	0.00454577
cell 34	0.0190321	0.0322843
cell 35	0.00546496	0.00553832

## Sheet: Figure S3
Figure S3
	1 Hz	2 Hz	3 Hz
cell 1	1.20875	1.41243	1.55799
cell 2	0.863164	0.831526	0.568478
cell 3	0.905911	0.846734	0.871832
cell 4	1.20992	1.29816	1.34111
cell 5	0.853287	0.73016	0.54276
cell 6	1.00883	0.940632	0.672529
cell 7	0.586505	0.597007	0.495239
cell 8	1.12842	1.47329	1.19573
cell 9	1.26437	1.47212	1.61894
cell 10	0.878729	0.898022	0.905456
cell 11	1.03478	0.747532	0.906406
cell 12	0.984408	0.990188	0.898861
cell 13	0.633462	0.40894	0.366398
cell 14	0.780022	1.04314	1.21022
cell 15	1.17612	0.686632	1.46431
cell 16	1.05228	1.46257	1.50122
cell 17	0.927708	0.949557	1.45028
cell 18	1.26062	1.4543	2.08779
cell 19	0.93472	1.06412	1.159
cell 20	0.976315	0.710179	0.761062
cell 21	0.988225	1.18554	1.15554
cell 22	1.34681	1.60824	1.78479
cell 23	1.24408	2.0069	2.66438
cell 24	0.919986	0.916428	0.664732
cell 25	1.33992	0.972298	0.907923
cell 26	0.72943	0.625372	0.504692
cell 27	1.85192	1.87431	1.67063
cell 28	1.01674	1.77731	2.07681
cell 29	1.00435	1.14439	1.00146
cell 30	1.10259	1.17088	1.20476
cell 31	0.974044	1.14599	0.915262
cell 32	0.825518	0.907444	0.746206
cell 33	0.957235	1.08493	1.00545
cell 34	1.1323	1.22643	1.43323
cell 35	1.06346	1.12756	1.09721
cell 36	1.28256	1.50371	1.36786
cell 37	0.980741	0.933794	0.972958
cell 38	1.01864	1.05243	1.07486
cell 39	1.22777	1.17735	1.33183
cell 40	1.27477	1.69249	2.59623
cell 41	1.02364	1.12581	1.12699
cell 42	1.12902	1.39503	1.50982
cell 43	1.13511	1.51911	1.68505
cell 44	1.47484	1.57636	1.54047
cell 45	0.7477	1.01375	1.10369
cell 46	1.44357	1.88145	2.09583
cell 47	0.998472	1.0202	1.08032

## Sheet: Figure S4
Figure S4
	baseline	10 nM	100 nM	1000 nM	10 mM lac	10 mM pyr
cell 1	0.0018479	0.00164375	0.00180814	0.00102661	0.0124258	0.0020131
cell 2	0.00203183	0.00278579	0.00256933	0.0018233	0.0177816	0.00177044
cell 3	0.00263779	0.00198121	0.00227479	0.00134653	0.0125834	0.00214082
cell 4	0.0019023	0.00211223	0.00210546	0.00167903	0.00814832	0.00223907
cell 5	0.00210153	0.00229081	0.00195221	0.00208097	0.00641318	0.00239825
cell 6	0.00185505	0.00305413	0.00311038	0.00293939	0.00756655	0.00300312
cell 7	0.00223356	0.00151625	0.00112687	0.00184621	0.0115036	0.00139366
cell 8	0.00281537	0.00235708	0.00166659	0.00093625	0.00894322	0.0010435
cell 9	0.00173657	0.0017159	0.00185031	0.00224782	0.0104824	0.00206069
cell 10	0.00185111	0.0018297	0.00193801	0.00092143	0.0116995	0.00190943
cell 11	0.00177618	0.00191398	0.00160018	0.00080716	0.011355	0.00174467
cell 12	0.00304343	0.00273762	0.00292168	0.00126002	0.00962668	0.001653
cell 13	0.00129148	0.00105613	0.00117806	0.00064033	0.0267489	0.00155311
cell 14	0.00085505	0.00163473	0.0025298	0.00188423	0.00704703	0.00236526
cell 15	0.00207663	0.00124373	0.00141361	0.0007912	0.00505212	0.00168341
cell 16	0.00255791	0.00188344	0.00192728	0.00149753	0.00628101	0.00155715
cell 17	0.00126802	0.00137621	0.00211876	0.00169953	0.00728716	0.00176384
cell 18	0.00214047	0.00132453	0.00114757	0.00082893	0.00517324	0.00051874
cell 19	0.00129223	0.00138954	0.0017973	0.00129549	0.00734392	0.00183372
cell 20	0.0015087	0.0013285	0.00158491	0.00131203	0.00793054	0.00199749
cell 21	0.00153363	0.00088899	0.00098993	0.00093715	0.00543644	0.00113944
cell 22	0.00122673	0.00194315	0.00189278	0.0026098	0.0101129	0.00292301
cell 23	0.00199734	0.00235685	0.00236085	0.00194693	0.00767406	0.00173961
cell 24	0.00233709	0.00215497	0.00171937	0.0011663	0.0107282	0.00226686
cell 25	0.00185836	0.00106057	0.00185026	0.00174249	0.0216017	0.00216704
cell 26	0.00131575	0.00116586	0.00136576	0.00137525	0.00913338	0.00202414
cell 27	0.00256999	0.0023449	0.00188368	0.00097176	0.0157546	0.00198881
cell 28	0.00198986	0.00163965	0.00166247	0.00143153	0.00592161	0.00181626
cell 29	0.00097087	0.00114465	0.00092374	0.00205581	0.00657955	0.00184347
cell 30	0.00085949	0.00097591	0.00100008	0.00100243	0.0102833	0.00118984
cell 31	0.00148831	0.00116045	0.00131434	0.00119401	0.0100201	0.00204757
cell 32	0.00179989	0.00182883	0.00173667	0.0011615	0.0128993	0.00190871
cell 33	0.0011942	0.0014603	0.00141793	0.00088981	0.0180155	0.00138833
cell 34	0.0017268	0.00307463	0.00363629	0.0029465	0.0128227	0.00329756
cell 35	0.00134529	0.00120169	0.00116312	0.00180918	0.0117949	0.00226797
cell 36	0.00094419	0.00132672	0.00130504	0.00104906	0.0331644	0.0017951
cell 37	0.00262625	0.00306205	0.00198244	0.00304171	0.034104	0.00221855
cell 38	0.00115613	0.00133827	0.00135348	0.00098723	0.00718008	0.00118617
cell 39	0.00166256	0.00141971	0.00139279	0.00116701	0.00769664	0.00213498
cell 40	0.00218207	0.00200852	0.00209238	0.00111032	0.00904431	0.00127571
cell 41	0.00157581	0.00212682	0.00137528	0.00108699	0.00812677	0.00239176
cell 42	0.00151153	0.00142959	0.001056	0.00088238	0.0104137	0.00107258
cell 43	0.00198317	0.00145343	0.00170063	0.00161014	0.0233293	0.00126607
cell 44	0.00293821	0.00412624	0.00373781	0.00395487	0.00660066	0.00463749
cell 45	0.0022038	0.00128771	0.00097538	0.00116282	0.0101711	0.00202203
cell 46	0.00121664	0.00082402	0.00106036	0.00118566	0.0108859	0.00208188
cell 47	0.00131682	0.00116101	0.00116803	0.0012922	0.0123684	0.00156758
cell 48	0.00114598	0.00098805	0.00095406	0.00076609	0.00858002	0.00076815
cell 49	0.00258559	0.00213632	0.00203933	0.00155241	0.00785344	0.00062629
cell 50	0.00162375	0.00086024	0.00247546	0.00516074	0.013444	0.0059141
cell 51	0.0024585	0.00316533	0.00312301	0.00267866	0.0218009	0.00443055
cell 52	0.00511637	0.00546941	0.00628126	0.00357763	0.0321272	0.00655398
cell 53	0.00362611	0.0034279	0.00257901	0.00178178	0.0124327	0.00140289
cell 54	0.00290149	0.00261707	0.00242902	0.00186594	0.0107587	0.00124435
cell 55	0.00134567	0.00145247	0.00115628	0.00096548	0.00914074	0.00194265
cell 56	0.0030017	0.00282406	0.00284755	0.0010447	0.0196652	0.00225972
cell 57	0.00214687	0.0013973	0.00137166	0.00269251	0.0155512	0.00244098
cell 58	0.00404045	0.00237122	0.00238601	0.00254468	0.00865591	0.00202042
cell 59	0.00226932	0.00289564	0.00227462	0.00171235	0.0115877	0.00199244
cell 60	0.00357617	0.0029105	0.00318982	0.00226733	0.0195219	0.00228059
cell 61	0.00200287	0.00238076	0.00239522	0.0021728	0.00965127	0.00578618
cell 62	0.00312312	0.00312928	0.0024555	0.00126661	0.00724722	0.00267557
cell 63	0.00379545	0.00415552	0.0034996	0.00216779	0.0170373	0.00167101
cell 64	0.00266851	0.00183331	0.00188046	0.0013193	0.00976717	0.00204176
cell 65	0.00247537	0.00221819	0.00250919	0.00131917	0.0101169	0.00286281
cell 66	0.00221367	0.00219072	0.00215288	0.00159401	0.0227353	0.00183596
cell 67	0.00303331	0.00280217	0.00227815	0.0015699	0.0242033	0.00210556
cell 68	0.00211946	0.00233916	0.00199395	0.00222968	0.0148432	0.00295052
cell 69	0.00300974	0.00290296	0.00268003	0.00302512	0.0248442	0.00251805
cell 70	0.00266232	0.00108432	0.00122209	0.0011915	0.0127637	0.00131642
cell 71	0.00260723	0.00174984	0.00222246	0.00236231	0.0120672	0.00349482
cell 72	0.00132887	0.00141818	0.00321908	0.00126469	0.0133954	0.00293737
cell 73	0.00196022	0.00184452	0.00184777	0.00166818	0.0110071	0.00159438
cell 74	0.00142156	0.0008237	0.00141725	0.00228642	0.0110347	0.00366933
cell 75	0.00585332	0.00606076	0.00666152	0.00508937	0.0134064	0.00181346
cell 76	0.00207385	0.00120932	0.00191645	0.00186627	0.0150393	0.00266944
cell 77	0.00470018	0.00350722	0.00282261	0.00327702	0.00604453	0.00109838
cell 78	0.00204069	0.00226481	0.00224838	0.00177944	0.00908528	0.00213708
cell 79	0.00156136	0.00191704	0.00217254	0.00181212	0.0133778	0.00242925
cell 80	0.00279193	0.00180965	0.00186554	0.00125763	0.00919846	0.00249096
cell 81	0.00177581	0.0013729	0.00188306	0.00350585	0.012322	0.00146837
cell 82	0.00320475	0.00282806	0.00306275	0.00240993	0.0116014	0.00254129
cell 83	0.00184632	0.002294	0.00265807	0.00271083	0.00964018	0.00312372
cell 84	0.00159584	0.00164022	0.00130912	0.00123636	0.0117888	0.00192153
cell 85	0.00242147	0.00172879	0.0014656	0.00181161	0.0153656	0.00172102
cell 86	0.00265317	0.00260112	0.00298851	0.0025953	0.00944991	0.00305133
cell 87	0.00259404	0.00224027	0.00159535	0.00088128	0.0143248	0.00113869
cell 88	0.00293321	0.00297704	0.00256923	0.00272501	0.0237435	0.00322806
cell 89	0.00156076	0.00238762	0.00252443	0.00253355	0.0230574	0.00473693
cell 90	0.0038264	0.00375286	0.00267073	0.00220318	0.00971192	0.0008378
cell 91	0.00144664	0.00166572	0.00176458	0.0015944	0.0195492	0.00199022
cell 92	0.00208625	0.00125814	0.00146238	0.00143992	0.00865502	0.00242422
cell 93	0.00215418	0.00195992	0.0013584	0.00111936	0.0103447	0.00121959
cell 94	0.00251795	0.00142693	0.00109051	0.00088958	0.00434155	0.00042022
cell 95	0.00297608	0.00164834	0.00102084	0.00105043	0.0123562	0.00205031
cell 96	0.00113594	0.00142242	0.00185178	0.00151012	0.006782	0.00216717
cell 97	0.00346844	0.00245688	0.00188456	0.00154125	0.00465115	0.00164456
cell 98	0.00199685	0.00110898	0.00153364	0.00193454	0.00587653	0.0021505
cell 99	0.00261369	0.00082907	0.00100821	0.00159187	0.00825934	0.001809
cell 100	0.00205944	0.00201903	0.00270704	0.0021602	0.013327	0.00317784
cell 101	0.00232137	0.00177583	0.00107852	0.00155418	0.00771546	0.00202469
cell 102	0.00117758	0.00103695	0.00200261	0.00266865	0.0125276	0.00235176
cell 103	0.00113267	0.00086105	0.0008629	0.00080311	0.00629356	0.0010272
cell 104	0.00173538	0.00137493	0.00196525	0.00403167	0.011828	0.00087793
cell 105	0.00280785	0.00220889	0.00166624	0.00123233	0.00502948	0.00088155
cell 106	0.00118127	0.00108804	0.00084086	0.00067245	0.00679273	0.00121778
cell 107	0.00269209	0.00190948	0.00281162	0.00619344	0.0222489	0.00143758
cell 108	0.00169077	0.00111363	0.00110587	0.0009147	0.0097584	0.00110896
cell 109	0.00187106	0.0014341	0.00123408	0.00125855	0.00871255	0.0008071
cell 110	0.00201755	0.00176502	0.00146772	0.00121176	0.0112158	0.00120433
cell 111	0.00294849	0.00252493	0.0024404	0.00148364	0.00935993	0.00215505
cell 112	0.00186111	0.00169695	0.00168134	0.00128648	0.0136996	0.00204119
cell 113	0.00278873	0.00204027	0.00195374	0.00157117	0.00789258	0.00092604
cell 114	0.00139408	0.0020007	0.00137658	0.00116046	0.0246805	0.00197061
cell 115	0.00127294	0.00094048	0.00075504	0.00138265	0.0310326	0.00114196
cell 116	0.00095608	0.00085126	0.00110932	0.00123799	0.00834224	0.001327
cell 117	0.00109896	0.00084549	0.00108027	0.00074502	0.00967791	0.00123482
cell 118	0.00297857	0.00258283	0.00238149	0.00101308	0.00649902	0.00311234
cell 119	0.00147325	0.00124957	0.00105645	0.00085701	0.00871341	0.00121893
cell 120	0.00201251	0.00148778	0.00124363	0.0008526	0.00706956	0.00114182
cell 121	0.00169838	0.00135697	0.00137546	0.00128065	0.0058733	0.00085328
cell 122	0.0020076	0.00226237	0.00245219	0.00180325	0.0161303	0.00101831
cell 123	0.00282679	0.00139384	0.00181618	0.00102931	0.00933468	0.00130084

## Sheet: Figure S5
Figure 5B
	Ct									Paxilline								Paxilline + Psora-4
Voltage	Cell 1	Cell 2	Cell 3	Cell 4	Cell 5	Cell 6	Cell 7	Cell 8	Cell 9	Cell 1	Cell 2	Cell 3	Cell 4	Cell 5	Cell 6	Cell 7	Cell 8	Cell 1	Cell 2	Cell 3	Cell 4	Cell 5	Cell 6	Cell 7
-70	0.331903	0.334642	1.07829	0.610352	0.723046	0.972516	0.321238	0.142415	-0.712233	-0.0573665	-0.0692382	0.16276	0.701904	0.92761	1.02018	0.353361	-0.242481	0.241467	0.106507	0.365546	1.18812	0.610352	0.321238	-0.0303294
-60	-0.293946	-0.321273	0.223796	0.244141	1.49998	1.08548	0.128495	0.16276	0.564787	0.0483251	0.0904436	0.284831	0.244141	1.60964	1.84523	0.385485	0.0742862	0.333313	0.0404554	0.676975	0.929008	0.542535	0.321238	0.060863
-50	-0.319784	0.729373	0.386556	0.183105	1.79935	0.994986	0.176681	0.183105	-0.0193919	-0.00695884	0.193799	0.528971	0.183105	1.39822	1.65482	0.224866	-0.399026	0.0281076	-0.0256838	0.641338	0.774411	0.305176	0.305176	-0.0206974
-40	0.219812	-0.0321334	1.13932	0.366211	0.973011	0.972313	0.0803094	0.101725	-0.143099	-0.161743	-0.178058	0.305176	0.366211	1.35478	2.52436	0.144557	0.038045	-0.000379288	0.102808	0.41592	0.830108	0.339084	0.224866	0.0143915
-30	0.194762	0.0560353	0.467936	0.396729	1.22846	0.915731	0	0.203451	0.877506	-0.0318955	-0.252139	0.610352	0.518799	1.82426	2.38263	0.224866	0.0604242	0.0263795	0.0140177	0.887079	0.862999	0.372993	0.112433	0.0132062
-20	0.146033	0.591587	0.996908	0.671387	1.37429	0.791332	0.0963713	0.610352	0.295052	0.235751	-0.258652	0.874837	0.854492	1.83527	1.1876	0.240928	0.417299	-0.349242	1.18641	0.574256	1.14361	0.576443	0.0642475	0.216277
-10	0.522091	1.77346	1.40381	1.7395	2.04656	1.00602	0.787032	1.81071	1.17741	-0.490686	1.84686	2.09554	1.7395	2.50737	1.25244	1.91136	1.77031	-0.0737513	3.32217	0.242764	2.05032	1.05116	0.144557	1.46494
0	2.49504	4.47674	2.42106	2.53296	3.32919	1.42415	2.28079	4.08936	2.99146	1.52496	2.50209	2.92969	3.26538	4.50134	1.5937	3.82273	4.12686	-2.84321	4.74525	1.1606	1.67978	1.6276	1.04402	3.1256
10	4.59468	5.5619	4.65902	4.36401	5.74929	1.822	4.99525	6.34766	5.88453	5.74534	4.84246	4.88281	4.94385	7.03417	3.21584	6.29626	6.37547	0.0287135	7.69828	1.77975	1.65084	2.54313	2.60203	4.96741
20	9.54929	10.0743	6.61214	6.43921	7.9964	6.29553	8.81797	9.72493	8.70387	6.56141	13.3647	6.65283	6.95801	9.655	5.35133	10.5205	10.196	-0.00394475	9.68518	2.17747	4.86285	4.06901	4.32065	7.27329
30	16.6494	16.4492	10.0708	9.09424	12.5593	9.22289	12.8013	13.4888	13.6405	10.943	14.4283	9.29769	9.09424	13.5414	7.65835	15.6603	13.6362	1.4005	13.538	3.17983	6.84035	6.64605	7.74183	10.5434
40	23.1856	20.9561	13.7736	12.8174	15.4657	17.4739	16.4313	16.5405	18.6547	23.774	20.5023	13.1429	12.8174	19.4282	11.8474	20.511	17.5031	3.70148	10.2112	4.98942	10.6378	9.52827	10.8739	13.0684
50	30.5191	28.0817	17.8223	16.0828	22.7262	30.2347	21.2499	20.5892	21.5506	29.473	22.1115	15.6657	16.0828	22.2726	15.9292	25.8275	21.9258	1.24322	17.9274	6.13017	11.9743	12.3766	15.4997	15.4949

[truncated: 2 more sheets: Figure S6, Figure S8]
